# Supplementary material for: Comparing methods for controlled capture and quantification of pollen in Cannabis sativa
Source: Appl Plant Sci. 2020 Sep 30;8(9):e11389. doi: 10.1002/aps3.11389 (PMC7526430; doi:10.1002/aps3.11389)
Supplement: Supplementary file 1 — APPENDIX S1. Supplemental data for the manuscript. Trial 1 and 2 contain the data collected in each respective experiment, and regression data contains microscopic pollen count data and the related spectrometry reading used to create the regression model (Fig. 2). [file APS3-8-e11389-s001.xlsx]

## Sheet: Trial 1
Wizenberg et al.—Applications in Plant Sciences 2020 8(9)—Data Supplement S1
DOI 10.1002/aps3.11389
Appendix S1. Supplemental data for the manuscript. Trial 1 and 2 contain the data collected in each respective experiment, and regression data contains microscopic pollen count data and the related spectrometry reading used to create the regression model (Fig. 2).
Descriptions of the variables used in the analyses are below.
Collection_Method	Genotype	Plant_ID	Collection_ID	Date	Time_Sec	Spec_425nm	Efficiency
Hand	CFX1	A1	1	2019-02-13	158	0.765	0.00484177
Hand	CFX1	A1	2	2019-02-16	144	0.968	0.00672222
Hand	CFX1	A1	3	2019-02-19	170	0.593	0.00348824
Water	CFX1	A11	1	2019-02-22	41	0.208	0.00507317
Water	CFX1	A11	2	2019-02-25	58	0.271	0.00467241
Water	CFX1	A11	3	2019-02-28	49	0.124	0.00253061
Hand	CFX1	A13	1	2019-02-20	160	0.326	0.0020375
Hand	CFX1	A13	2	2019-02-23	156	0.879	0.00563461
Hand	CFX1	A13	3	2019-02-26	144	0.435	0.00302083
Bag	CFX1	A14	2	2019-02-16	28	0.062	0.00221429
Bag	CFX1	A15	1	2019-02-20	36	0.269	0.00747222
Bag	CFX1	A15	3	2019-02-26	41	0.165	0.00402439
Water	CFX1	A16	1	2019-02-22	63	0.176	0.00279365
Water	CFX1	A16	2	2019-02-25	61	0.191	0.00313115
Water	CFX1	A16	3	2019-02-28	52	0.481	0.00925
Bag	CFX1	A17	2	2019-02-16	51	0.147	0.00288235
Bag	CFX1	A17	3	2019-02-19	53	0.024	0.00045283
Hand	CFX1	A18	1	2019-02-20	105	0.407	0.00387619
Hand	CFX1	A18	2	2019-02-23	149	0.559	0.00375168
Hand	CFX1	A18	3	2019-02-26	127	1.301	0.0102441
Bag	CFX1	A2	2	2019-02-25	26	0.026	0.001
Bag	CFX1	A2	3	2019-02-28	31	0.117	0.00377419
Hand	CFX1	A20	1	2019-02-13	141	0.395	0.00280142
Hand	CFX1	A20	2	2019-02-16	159	0.719	0.00452201
Hand	CFX1	A20	3	2019-02-19	192	0.601	0.00313021
Hand	CFX1	A22	1	2019-02-19	143	0.295	0.00206294
Hand	CFX1	A22	2	2019-02-22	164	0.514	0.00313415
Hand	CFX1	A22	3	2019-02-25	159	0.852	0.00535849
Hand	CFX1	A23	1	2019-02-25	150	0.946	0.00630667
Hand	CFX1	A23	2	2019-02-28	156	0.973	0.00623718
Hand	CFX1	A23	3	2019-03-03	149	0.875	0.00587248
Bag	CFX1	A24	1	2019-02-19	39	0.191	0.00489744
Bag	CFX1	A24	2	2019-02-22	24	0.185	0.00770833
Bag	CFX1	A24	3	2019-02-25	31	0.253	0.00816129
Bag	CFX1	A25	1	2019-02-22	23	0.176	0.00765217
Bag	CFX1	A25	2	2019-02-25	29	0.077	0.00265517
Bag	CFX1	A25	3	2019-02-28	31	0.183	0.00590323
Hand	CFX1	A26	1	2019-02-13	153	0.299	0.00195425
Hand	CFX1	A26	2	2019-02-16	134	0.546	0.00407463
Hand	CFX1	A26	3	2019-02-19	166	0.773	0.00465663
Bag	CFX1	A27	1	2019-02-16	22	0.151	0.00686364
Bag	CFX1	A27	2	2019-02-19	30	0.081	0.0027
Bag	CFX1	A27	3	2019-02-22	26	0.078	0.003
Water	CFX1	A3	1	2019-02-25	71	0.532	0.00749296
Water	CFX1	A3	2	2019-02-28	68	0.154	0.00226471
Water	CFX1	A3	3	2019-03-03	53	0.102	0.00192453
Water	CFX1	A5	1	2019-02-13	83	0.125	0.00150602
Water	CFX1	A5	2	2019-02-16	86	0.104	0.0012093
Water	CFX1	A5	3	2019-02-19	74	0.095	0.00128378
Water	CFX1	A6	1	2019-02-16	67	0.131	0.00195522
Water	CFX1	A6	2	2019-02-19	66	0.141	0.00213636
Water	CFX1	A6	3	2019-02-22	64	0.238	0.00371875
Hand	CFX1	A7	1	2019-02-25	142	0.624	0.00439437
Hand	CFX1	A7	2	2019-02-28	149	0.528	0.00354362
Hand	CFX1	A7	3	2019-03-03	153	0.943	0.0061634
Bag	CFX1	A8	1	2019-02-20	39	0.012	0.000307692
Water	CFX1	A9	1	2019-02-19	58	0.188	0.00324138
Water	CFX1	A9	2	2019-02-22	61	0.197	0.00322951
Water	CFX1	A9	3	2019-02-25	56	0.162	0.00289286
‘Collection_Method’ = the randomly assigned collection method applied to each plant
‘Genotype’ = the plant’s genotype (CFX-1 used in trial 1 or CFX-2 used in trial 2)
‘Plant_ID’ = the numerical value assigned to each plant used in each trial
‘Collection_ID’ = the variable representing time, with each observation being either the 1st, 2nd, or 3rd collection off of each individual
‘Date’ = the date when the collection took place
‘Time_Sec’ = the time spent collecting in seconds
‘Spec_425nm’ = the light absorption reading of the sample take at 425 nm
‘Efficiency’ = the absorption reading (relative yield) divided by the time spent collecting
‘Pollen_Count’ = the microscopy-derived pollen counts

## Sheet: Trial 2
Collection_Method	Genotype	Plant_ID	Collection_ID	Date	Time_Sec	Spec_425nm	Efficiency
Hand	CFX2	B9	1	2019-04-05	92	0.398	0.00432609
Hand	CFX2	B9	2	2019-04-08	99	0.361	0.00364647
Hand	CFX2	B9	3	2019-04-11	122	0.876	0.00718033
Vaccum	CFX2	B8	1	2019-04-06	73	0.145	0.0019863
Vaccum	CFX2	B8	2	2019-04-09	65	0.153	0.00235385
Vaccum	CFX2	B8	3	2019-04-12	62	0.055	0.000887097
Hand	CFX2	B7	1	2019-04-05	98	0.118	0.00120408
Hand	CFX2	B7	2	2019-04-08	112	0.531	0.00474107
Hand	CFX2	B7	3	2019-04-11	103	0.475	0.00461165
Vaccum	CFX2	B6	1	2019-04-06	69	0.559	0.00810145
Vaccum	CFX2	B6	2	2019-04-09	69	0.652	0.00944928
Vaccum	CFX2	B6	3	2019-04-12	71	0.682	0.00960563
Vaccum	CFX2	B5	1	2019-04-08	66	0.523	0.00792424
Vaccum	CFX2	B5	2	2019-04-11	68	0.317	0.00466177
Vaccum	CFX2	B5	3	2019-04-14	59	0.724	0.0122712
Hand	CFX2	B4	1	2019-04-08	101	0.526	0.00520792
Hand	CFX2	B4	2	2019-04-11	95	0.376	0.0039579
Hand	CFX2	B4	3	2019-04-14	92	0.336	0.00365217
Vaccum	CFX2	B3	1	2019-04-05	76	0.115	0.00151316
Vaccum	CFX2	B3	2	2019-04-08	81	0.151	0.0018642
Vaccum	CFX2	B3	3	2019-04-11	71	0.137	0.00192958
Hand	CFX2	B2	1	2019-04-08	102	0.843	0.00826471
Hand	CFX2	B2	2	2019-04-11	89	0.741	0.00832584
Hand	CFX2	B2	3	2019-04-14	106	0.879	0.00829245
Hand	CFX2	B18	1	2019-04-06	101	0.113	0.00111881
Hand	CFX2	B18	2	2019-04-09	119	0.306	0.00257143
Hand	CFX2	B18	3	2019-04-12	98	0.278	0.00283673
Vaccum	CFX2	B17	1	2019-04-08	73	0.301	0.00412329
Vaccum	CFX2	B17	2	2019-04-11	68	0.399	0.00586765
Vaccum	CFX2	B17	3	2019-04-14	62	0.578	0.00932258
Hand	CFX2	B16	1	2019-04-08	108	0.463	0.00428704
Hand	CFX2	B16	2	2019-04-11	101	0.396	0.00392079
Hand	CFX2	B16	3	2019-04-14	97	0.594	0.00612371
Vaccum	CFX2	B15	1	2019-04-08	67	0.39	0.0058209
Vaccum	CFX2	B15	2	2019-04-11	73	0.305	0.00417808
Hand	CFX2	B14	1	2019-04-05	104	0.414	0.00398077
Hand	CFX2	B14	2	2019-04-08	96	0.471	0.00490625
Hand	CFX2	B14	3	2019-04-11	112	0.282	0.00251786
Vaccum	CFX2	B13	1	2019-04-06	74	0.427	0.00577027
Vaccum	CFX2	B13	2	2019-04-09	64	0.091	0.00142187
Vaccum	CFX2	B13	3	2019-04-12	71	0.073	0.00102817
Vaccum	CFX2	B12	1	2019-04-06	81	0.283	0.00349383
Vaccum	CFX2	B12	2	2019-04-09	71	0.394	0.0055493
Vaccum	CFX2	B12	3	2019-04-12	67	0.212	0.00316418
Hand	CFX2	B11	1	2019-04-06	94	0.48	0.00510638
Hand	CFX2	B11	2	2019-04-09	107	0.411	0.00384112
Hand	CFX2	B11	3	2019-04-12	102	0.353	0.00346078
Vaccum	CFX2	B10	1	2019-04-08	62	0.309	0.00498387
Vaccum	CFX2	B10	2	2019-04-11	69	0.022	0.000318841
Hand	CFX2	B1	1	2019-04-08	97	0.241	0.00248454
Hand	CFX2	B1	2	2019-04-11	120	0.432	0.0036
Hand	CFX2	B1	3	2019-04-14	101	0.545	0.00539604

## Sheet: Regression Data
Collection_Method	Genotype	Plant_ID	Collection_ID	Date	Time_Sec	Spec_425nm	Pollen_Count
Water	CFX1	A11	1	2019-02-22	41	0.208	288
Hand	CFX1	A13	1	2019-02-20	160	0.326	894
Bag	CFX1	A15	1	2019-02-20	36	0.269	608
Water	CFX1	A16	1	2019-02-22	63	0.176	285
Hand	CFX1	A18	1	2019-02-20	105	0.407	924
Hand	CFX1	A20	1	2019-02-13	141	0.395	813
Hand	CFX1	A22	1	2019-02-19	143	0.295	589
Hand	CFX1	A23	1	2019-02-25	150	0.946	3971
Bag	CFX1	A24	1	2019-02-19	39	0.191	340
Hand	CFX1	A26	1	2019-02-13	153	0.299	603
Bag	CFX1	A27	1	2019-02-16	22	0.151	213
Water	CFX1	A6	1	2019-02-16	67	0.131	188
Hand	CFX1	A7	1	2019-02-25	142	0.624	1479
Bag	CFX1	A8	1	2019-02-20	39	0.012	102
Water	CFX1	A9	1	2019-02-19	58	0.188	412
Hand	CFX2	B1	1	2019-04-08	97	0.241	485
Vaccum	CFX2	B10	1	2019-04-08	62	0.309	692
Hand	CFX2	B11	1	2019-04-06	94	0.48	1197
Vaccum	CFX2	B12	1	2019-04-06	81	0.283	501
Vaccum	CFX2	B13	1	2019-04-06	74	0.427	971
Hand	CFX2	B14	1	2019-04-05	104	0.414	784
Vaccum	CFX2	B15	1	2019-04-08	67	0.39	817
Hand	CFX2	B16	1	2019-04-08	108	0.463	917
Vaccum	CFX2	B17	1	2019-04-08	73	0.301	683
Hand	CFX2	B18	1	2019-04-06	101	0.113	186
Hand	CFX2	B2	1	2019-04-08	102	0.843	2347
Vaccum	CFX2	B3	1	2019-04-05	76	0.115	243
Hand	CFX2	B4	1	2019-04-08	101	0.526	1211
Vaccum	CFX2	B5	1	2019-04-08	66	0.523	902
Vaccum	CFX2	B6	1	2019-04-06	69	0.559	1204
Hand	CFX2	B7	1	2019-04-05	98	0.118	225
Vaccum	CFX2	B8	1	2019-04-06	73	0.145	199
Hand	CFX2	B9	1	2019-04-05	92	0.398	752
